# Supplementary material for: Molecular mechanism of agonism and inverse agonism in ghrelin receptor
Source: Nat Commun. 2022 Jan 13;13:300. doi: 10.1038/s41467-022-27975-9 (PMC8758724; doi:10.1038/s41467-022-27975-9)
Supplement: Supplementary file 4 — Source Data [file 41467_2022_27975_MOESM4_ESM.xlsx]

## Sheet: Figure 1a
Figure 1a
	Log [ligand] (M)	Ghrelin			PF05190457			Compoud 21
	-5	207.195	191.891	215.752	31.5831	33.5497	34.361	83.0306	84.6	87.8402
	-6	230.998	237.843	226.094	24.9103	25.4104	29.3849	97.2632	99.0524	88.3325
	-7	207.123	209.117	213.252	24.1024	32.0285	32.413	100.061	93.9126	99.5881
	-8	192.049	182.2	170.578	50.9759	54.955	54.9595	94.4388	106.672	90.3849
	-9	126.636	126.78	125.38	98.8772	97.2669	102.175	104.96	93.1173	92.3387
	-10	108.507	99.5625	101.077	102.421	117.106	99.4328	114.879	94.7694	106.341
	-11	110.399	99.9611	98.7205	94.6227	109.73	103.094	109.918	99.4726	91.942
	-12	101.214	99.4597	99.3264	91.8045	106.746	104.141	90.1728	92.7399	93.7221

## Sheet: Figure 2h
	Figure 2h
					ΔpEC50 (from the WT)
						Compoud 21			PF05190457
		Mutations of ghrelin receptor
		F1193.28A			-1.346	-1.6025	-1.0895	-1.901	-1.95	-1.952
		Q1203.29A			-0.001	-0.8534	0.8514	-0.876	-1.05	-0.702
		D992.60A			ND			ND
		R1022.63A			ND			0.353	0.269	0.437
		S3087.38A			-2.654	-3.1997	-2.1083	-1.751	-1.873	-1.629
		W2766.48A			ND			ND
		F2796.51A			ND			ND
		F3127.42A			ND			ND
		S1233.32A			-0.884	-1.6172	-0.1508	-0.382	-0.573	-0.191
		E1243.33A			ND			-0.726	-0.80084	-0.65116
		R2836.55A			ND			1.052	0.7726	1.3314

## Sheet: Figure3d
Figure 3d
			Ghrelin
		Mutations of ghrelin receptor	ΔpEC50 (from the WT)
		F38A	-0.347	-0.237	-0.393
		R102A	-0.473	-0.141	-0.326
		Y106A	-0.423	-0.136	-0.417
		S123A	-0.29	-0.222	-0.285
		E124A	-1.682	-1.692	-1.769
		I178A	-0.256	-0.542	-0.472
		L181A	-0.146	-0.068	-0.114
		L210A	-0.704	-0.734	-0.866
		M213A	-0.105	-0.084	-0.1
		V214A	-0.199	-0.412	-0.206
		R283A	ND
		F286A	-1.001	-0.994	-1.053
		F290A	-0.357	-0.309	-0.272
		Q302A	-0.891	-1.104	-1.015
		N305A	-0.736	-0.893	-0.758
		F309A	-0.421	-0.648	-0.344

## Sheet: Figure4c 
		Figure 4c
			G-protein dissociation(fold of vehicle)
		Log [Ghrelin] (M)	Ghrelin receptor-WT												E1243.33A			W2766.48A			F2796.51A			R2836.55A			F3127.42A
		-12	1	1	1	1	1	1	1	1	1	1	1	1	1	1	1	1	1	1	1	1	1	1	1	1	1	1	1
		-5	0.872027	0.903244	0.90055	0.88497	0.890022	0.817583	0.843504	0.788059	0.855947	0.822723	0.876288	0.847091	0.925071	0.965533	0.937887	0.980968	0.98646	0.995025	0.963095	0.970374	0.980443	1.00772	1.00167	1.00377	0.956105	0.95497	0.957654
		-6	0.907335	0.908863	0.9136	0.892819	0.904976	0.830865	0.835191	0.79524	0.887903	0.820657	0.951889	0.854353	0.955434	0.994744	0.973093	1.00135	0.986689	0.994839	0.976425	0.963268	0.987359	1.00594	1.00416	0.993089	0.96047	0.973018	0.973308
		-7	0.887313	0.909954	0.940843	0.900951	0.904616	0.836818	0.857826	0.815009	0.882433	0.83824	0.880549	0.864236	0.995466	1.02378	0.982723	1.00427	1.00092	1.01166	1.0016	0.979032	0.996882	1.00368	1.00934	1.00449	0.97338	0.977536	0.97941
		-8	0.96421	0.970635	0.967755	0.964768	0.966446	0.939171	0.937603	0.968741	0.95358	0.924743	1.00053	0.969228	1.00612	1.05457	0.995559	1.0079	0.991297	1.01144	1.01578	0.989075	0.996319	1.01638	1.01282	1.00287	1.00092	1.0006	1.00393
		-9	1.00032	0.998212	0.996034	1.02328	1.00156	1.00463	1.00425	1.00269	0.999191	0.998279	1.00172	0.997251	1.01632	1.03818	0.998619	1.00775	1.0462	1.00398	1.01021	0.983504	1.00317	1.0172	1.01343	1.02586	1.00513	1.01369	1.01279
		-10	1.00643	1.00974	0.975189	0.992051	1.00205	1.00209	0.999915	0.98406	0.991387	1.00166	0.992981	1.00719	1.00943	1.02468	0.997045	1.00178	0.987406	1.00538	1.00256	0.998349	0.999612	1.01381	1.01442	1.00112	0.992817	0.998837	1.00376

## Sheet: Figure 5e
Figure 5e
	Log [PF05190457] (M)	Ghrelin receptor-WT						W2766.46A			F3127.42A			F2796.51A			R2836.55A
	-5	96.3586	102.53	101.112	102.335	99.4314	98.2337	8.59591	6.22434	-19.1744	69.4179	73.238	71.1804	-7.619	-4.762	-4.762	45.0927	36.2373	56.9497
	-6	99.5875	103.796	107.194	112.186	111.448	105.58	55.8157	4.20622	14.9146	43.1769	46.3416	45.5352	-0.4762	-4.762	-4.619	58.3803	79.8234	51.4682
	-7	81.1113	90.7805	88.9148	113.379	101.677	101.11	30.6203	3.97587	-6.08983	37.4623	29.8406	36.7733	-1.0476	-1.0476	-1.9048	44.6824	70.4309	67.8954
	-8	15.5828	22.6477	13.8666	73.7036	67.8289	67.8222	77.6438	19.551	6.22423	41.1728	37.7153	30.9359	9.52381	-6.9048	-9.4762	23.7176	52.7578	55.486
	-9	5.68472	3.92246	12.2704	2.98265	5.35997	-1.88638	9.73906	30.7752	-44.7167	43.2443	42.3669	33.0845	-9.0476	-3.3333	-3.3333	12.7934	-20.5851	39.5812
	-10	-5.58775	5.0336	-4.85891	-2.24913	-23.9301	2.16233	32.7646	-15.5654	11.0754	37.3519	27.347	36.1651	-4.619	-9.0476	-4.7619	-12.8468	-4.07179	0.303799
	-11	-13.5031	10.7314	5.64757	9.26393	-13.0401	-3.24289	39.9257	12.2592	10.6412	32.5075	21.0521	27.1381	-1.0476	-1.9048	-3.3333	-21.6086	4.20867	-5.22143
	-12	-1.2046	-5.03689	6.24149	13.4247	-8.6354	-4.78926	38.6062	-17.8978	-20.7083	-29.1074	3.42307	25.6844	-1.0476	-4.7619	2.80952	-2.25593	1.96972	0.286207
		#DIV/0!	#DIV/0!	#DIV/0!
		#DIV/0!	#DIV/0!	#DIV/0!

## Sheet: Figure S6
	Figure S6a
		cell expression
		D992.60A	R1022.63A	F1193.28A	Q1203.29A	S1233.32A	E1243.33A	W2766.48A	F2796.51A	R2836.55A	S3087.38A	F3097.39A	F3127.42A
		50.5769	104.992	76.1795	119.892	94.9584	95.2729	182.903	210.645	49.5089	109.722	78.5209	100.401
		52.0007	87.4225	115.789	120.254	112.864	118.835	189.208	201.662	50.4522	81.7248	50.0382	96.3988
		57.9073	78.0342	98.2229	133.794	105.829	121.314	183.638	188.056	52.3422	91.382	72.1271	91.0562
	Figure S6b
					ΔpEC50 (from the WT)
						Compoud 21			PF05190457		ghrelin peptide
		Mutations of ghrelin receptor
		F1193.28A			-1.346	-1.6025	-1.0895	-1.901	-1.95	-1.952	-0.512	-0.7171	-0.3069
		Q1203.29A			-0.001	-0.8534	0.8514	-0.876	-1.05	-0.702	-0.546	-0.8423	-0.2497
		D992.60A			ND			ND			ND
		R1022.63A			ND			0.353	0.269	0.437	-0.625	-1.0131	-0.2369
		S3087.38A			-2.654	-3.1997	-2.1083	-1.751	-1.873	-1.629	0.064	-0.4417	0.5697
		W2766.48A			ND			ND			ND
		F2796.51A			ND			ND			ND
		F3127.42A			ND			ND
		S1233.32A			-0.884	-1.6172	-0.1508	-0.382	-0.573	-0.191	-0.41	-0.5652	-0.2548
		E1243.33A			ND			-0.726	-0.80084	-0.65116	ND
		R2836.55A			ND			1.052	0.7726	1.3314	ND

## Sheet: FigureS7a
	Figure S7a
	N term		G-protein dissociation(fold of vehicle)
		Log [Ghrelin] (M)	Ghrelin receptor-WT						L37A			F38A
		-12	1	1	1	1	1	1	1	1	1	1	1	1
		-5	0.822399	0.876288	0.847091	0.885442	0.780542	0.891755	0.829306	0.889428	0.846921	0.933891	0.876364	0.929355
		-6	0.813223	0.951889	0.854353	0.901094	0.790897	0.91342	0.817871	0.919452	0.852349	0.944138	0.881603	0.947344
		-7	0.85788	0.880549	0.864236	0.904481	0.810725	0.939368	0.873197	0.906774	0.870471	0.9596	0.918108	0.980504
		-8	0.95108	1.00053	0.969228	0.973127	0.965981	1.02376	0.960025	1.01326	0.970334	0.999637	0.993494	1.0315
		-9	1.00778	1.00172	0.997251	1.0115	0.998851	1.03686	1.00138	1.04599	0.992785	1.00851	1.01593	1.03165
		-10	1.01119	0.992981	1.00719	1.00216	1.002	1.01522	1.01236	1.02755	0.996322	1.01161	1.01194	1.00976
	TM2		G-protein dissociation(fold of vehicle)
		Log [Ghrelin] (M)	Ghrelin receptor-WT												D99A			R102A			L103A			Y106A
		-12	1	1	1	1	1	1	1	1	1	1	1	1	1	1	1	1	1	1	1	1	1	1	1	1
		-5	0.926441	0.819842	0.858323	0.832101	0.929066	0.836388	0.885442	0.861975	0.869012	0.847091	0.876288	0.822399	0.963016	0.996553	0.963575	0.964913	0.93451	0.973629	0.95935	0.960288	0.950007	0.918822	0.961008	0.900473
		-6	0.940328	0.82348	0.865045	0.847198	0.939651	0.854415	0.901094	0.858231	0.879891	0.854353	0.951889	0.813223	0.959739	0.999116	0.971151	0.968017	0.926409	0.97593	0*	0.986094	0.946106	0.930254	0.974842	0.903642
		-7	0.939195	0.833996	0.874489	0.8527	0.942778	0.876871	0.904481	0.922618	0.891324	0.864236	0.880549	0.85788	0.996334	1.00339	0.99044	0.978762	0.97968	0.988035	0.96971	0.967619	0.95363	0.949052	0.983519	0.935596
		-8	0.984362	0.951105	0.945267	0.92703	0.985666	0.972146	0.973127	0.986227	0.960027	0.969228	1.00053	0.95108	1.00392	1.01234	1.0057	0.992644	0.984985	0.998387	0.988905	1.00813	0.989182	0.99082	1.01324	0.984745
		-9	1.01204	1.00372	1.0026	0.990925	1.01722	0.996173	1.0115	1.00861	1.01584	0.997251	1.00172	1.00778	1.01378	1.01956	1.00821	1.00956	0.98979	1.017	1.00506	1.0505	1.01482	1.0065	1.0269	1.00941
		-10	1.01266	0.998095	1.00813	0.985978	1.01194	0.991058	1.00216	1.00394	1.01133	1.00719	0.992981	1.01119	0.999156	1.01438	1.01086	1.00865	0.982136	1.0179	1.01245	0.998729	1.01432	1.01098	1.02211	0.999696
	ECL1-TM3		G-protein dissociation(fold of vehicle)
		Log [Ghrelin] (M)	Ghrelin receptor-WT								R107A			Q120A			S123A
		-12	1	1	1	1	1	1	1	1	1	1	1	1	1	1	1	1	1
		-5	0.881312	0.861384	0.837998	0.827482	0.885442	0.865088	0.822723	0.90055	0.929241	0.941782	0.938733	0.798042	0.894569	0.86544	0.833933	0.894624	0.833724
		-6	0.89272	0.866016	0.851028	0.819235	0.901094	0.869004	0.820657	0.9136	0.926219	0.951762	0.940774	0.811535	0.910379	0.868927	0.835857	0.902143	0.838464
		-7	0.893617	0.874537	0.864446	0.828154	0.904481	0.897895	0.83824	0.940843	0.943828	0.959748	0.940134	0.83177	0.927874	0.916361	0.863098	0.927636	0.870941
		-8	0.966759	0.946574	0.970784	0.913537	0.973127	0.981379	0.924743	0.967755	0.979005	0.993714	0.976693	0.938428	0.997787	0.983476	0.961532	0.973536	0.96981
		-9	1.00936	1.01209	1.00954	0.985836	1.0115	1.0024	0.998279	0.996034	0.995236	1.02533	1.00154	0.988489	1.02591	0.998892	1.00823	1.00774	1.00821
		-10	1.00633	1.00354	1.00988	0.974704	1.00216	1.00056	1.00166	0.975189	0.997184	1.0209	0.989017	0.981799	1.02493	1.00283	1.00797	0.996499	1.00213
	TM4		G-protein dissociation(fold of vehicle)
		Log [Ghrelin] (M)	Ghrelin receptor-WT						I178A			L181A
		-12	1	1	1	1	1	1	1	1	1	1	1	1
		-5	0.885793	0.937306	0.902548	0.822723	0.891499	0.880196	0.936477	0.945718	0.965176	0.847206	0.91237	0.902008
		-6	0.902808	0.932251	0.906905	0.820657	0.904586	0.888412	0.949791	0.951337	0.960719	0.86636	0.915243	0.912997
		-7	0.90862	0.950083	0.924221	0.83824	0.913687	0.913365	0.963253	0.96847	0.977724	0.868527	0.943964	0.933137
		-8	0.965941	0.987837	0.992974	0.924743	0.976382	0.995136	0.996204	0.983134	1.00081	0.957264	0.986279	0.998795
		-9	1.01546	0.991403	1.01155	0.998279	1.00887	0.99844	1.006	0.981209	1.00483	1.00417	1.01884	1.00037
		-10	1.01815	0.9867	0.992848	1.00166	1.0071	0.983849	1.0122	0.979459	0.994705	1.01122	1.01878	0.981681
	ECL2		G-protein dissociation(fold of vehicle)
		Log [Ghrelin] (M)	Ghrelin receptor-WT						E187A			E197A
		-12	1	1	1	1	1	1	1	1	1	1	1	1
		-5	0.891499	0.837998	0.868263	0.926441	0.812802	0.865088	0.918142	0.888129	0.884311	0.961671	0.887129	0.928302
		-6	0.904586	0.851028	0.869984	0.940328	0.828186	0.869004	0.924661	0.890113	0.888208	0.960985	0.906735	0.925451
		-7	0.913687	0.864446	0.884385	0.939195	0.834161	0.897895	0.932956	0.914286	0.909194	0.974732	0.930892	0.964698
		-8	0.976382	0.970784	0.961721	0.984362	0.931178	0.981379	0.991293	0.991328	0.974198	1.00154	0.986414	0.992203
		-9	1.00887	1.00954	1.01192	1.01204	0.993932	1.0024	1.00983	1.00779	1.01002	1.01347	1.00676	1.00215
		-10	1.0071	1.00988	1.01592	1.01266	0.994142	1.00056	1.02323	0.999018	1.00095	1.00989	1.00566	1.00211
	TM5		G-protein dissociation(fold of vehicle)
		Log [Ghrelin] (M)	Ghrelin receptor-WT									L210A			M213A			V214A			S217A
		-12	1	1	1	1	1	1	1	1	1	1	1	1	1	1	1	1	1	1	1	1	1
		-5	0.885793	0.937306	0.902548	0.822723	0.891499	0.880196	0.836388	0.837998	0.868263	0.888894	0.939202	0.939602	0.893929	0.906115	0.932422	0.930619	0.845169	0.902331	0.919173	0.950995	0.948755
		-6	0.902808	0.932251	0.906905	0.820657	0.904586	0.888412	0.854415	0.851028	0.869984	0.913038	0.952272	0.954508	0.899359	0.89946	0.93408	0.94337	0.84948	0.879844	0.936594	0.967849	0.959815
		-7	0.90862	0.950083	0.924221	0.83824	0.913687	0.913365	0.876871	0.864446	0.884385	0.942805	0.971731	0.985172	0.909925	0.906211	0.941369	0.950753	0.874858	0.890562	0.947288	0.96189	0.977191
		-8	0.965941	0.987837	0.992974	0.924743	0.976382	0.995136	0.972146	0.970784	0.961721	1.00011	1.00897	1.01896	0.972598	0.984211	0.987206	0.995435	0.966791	0.972485	0.979206	0.992278	1.01029
		-9	1.01546	0.991403	1.01155	0.998279	1.00887	0.99844	0.996173	1.00954	1.01192	1.01381	1.0159	1.01914	1.01611	0.972156	1.01369	1.01881	1.01502	0.996041	1.01151	1.01478	1.01418
		-10	1.01815	0.9867	0.992848	1.00166	1.0071	0.983849	0.991058	1.00988	1.01592	1.01101	1.01485	1.00691	1.01796	1.00717	1.01937	1.01491	1.02563	0.999743	1.01613	1.00803	1.01666
	TM6		G-protein dissociation(fold of vehicle)
		Log [Ghrelin] (M)	Ghrelin receptor-WT						F286A			S289A
		-12	1	1	1	1	1	1	1	1	1	1	1	1
		-5	0.828332	0.922342	0.891499	0.929066	0.925994	0.861384	0.922342	0.949162	0.906218	0.951117	0.905475	0.896005
		-6	0.837271	0.947132	0.904586	0.939651	0.943473	0.866016	0.947132	0.967073	0.927542	0.961682	0.907172	0.907117
		-7	0.838406	0.983893	0.913687	0.942778	0.938563	0.874537	0.983893	0.991594	0.957131	0.96372	0.929104	0.911871
		-8	0.925288	1.01894	0.976382	0.985666	0.987952	0.946574	1.01894	1.01372	0.993975	1.00414	0.959784	0.961325
		-9	1.00102	1.01687	1.00887	1.01722	1.0113	1.01209	1.01687	1.01393	1.00605	1.02709	0.980495	1.00992
		-10	0.998771	1.01392	1.0071	1.01194	1.0098	1.00354	1.01392	1.01052	0.995519	1.01871	0.975798	1.01105
	ECL3		G-protein dissociation(fold of vehicle)
		Log [Ghrelin] (M)	Ghrelin receptor-WT								F290A			S294A			L295A
		-12	1	1	1	1	1	1	1	1	1	1	1	1	1	1	1	1	1
		-5	0.933083	0.903244	0.858323	0.929066	0.925994	0.956096	0.836388	0.925833	0.937381	0.930034	0.885061	0.864662	0.869613	0.939544	0.940185	0.896299	0.85415
		-6	0.934658	0.908863	0.865045	0.939651	0.943473	0.948841	0.854415	0.925502	0.946738	0.936515	0.896156	0.871267	0.873091	0.946001	0.928373	0.907754	0.858668
		-7	0.940085	0.909954	0.874489	0.942778	0.938563	0.988198	0.876871	0.920269	0.953775	0.952566	0.94938	0.896781	0.888237	0.947555	0.937707	0.911525	0.86546
		-8	0.981216	0.970635	0.945267	0.985666	0.987952	1.02427	0.972146	0.965429	1.00311	0.994067	1.01731	0.980359	0.978457	0.978594	0.983398	0.975076	0.958343
		-9	1.00669	0.998212	1.0026	1.01722	1.0113	1.05535	0.996173	1.00388	1.02074	1.01336	1.01849	1.01245	1.01077	0.992219	1.01111	1.01631	1.00113
		-10	1.00756	1.00974	1.00813	1.01194	1.0098	1.05755	0.991058	0.996193	1.00741	1.00887	1.01017	1.00522	1.00388	0.991019	0.996271	1.01481	0.999797
	TM7		G-protein dissociation(fold of vehicle)
		Log [Ghrelin] (M)	Ghrelin receptor-WT											Q302A			N305A			S308A			F309A
		-12	1	1	1	1	1	1	1	1	1	1	1	1	1	1	1	1	1	1	1	1	1	1	1
		-5	0.847631	0.881312	0.869012	0.849775	0.89717	0.847218	0.891755	0.894911	0.825157	0.834563	0.806263	0.922586	0.896517	0.911305	0.929341	0.872585	0.827254	0.8906	0.876753	0.886979	0.839134	0.907323	0.925953
		-6	0.855653	0.89272	0.879891	0.857839	0.896032	0.862606	0.91342	0.897753	0.831377	0.836513	0.818823	0.954111	0.92214	0.945705	0.947068	0.896658	0.84522	0.887347	0.877019	0.90569	0.850523	0.915456	0.943194
		-7	0.863105	0.893617	0.891324	0.89072	0.936889	0.900223	0.939368	0.92032	0.840019	0.843748	0.854888	1.00533	0.996036	1.02389	0.970979	0.955428	0.908711	0.899878	0.898451	0.906958	0.900831	0.937499	0.956999
		-8	0.94662	0.966759	0.960027	0.993145	0.999972	0.988604	1.02376	0.967225	0.948375	0.957947	0.966228	1.02932	1.02631	1.03292	1.0178	1.01128	0.979755	0.963974	0.992787	0.964174	0.966469	1.00367	0.994855
		-9	1.00542	1.00936	1.01584	1.02424	1.01745	1.01189	1.03686	0.982589	1.01235	1.01836	1.00544	1.0193	1.01792	1.00517	0.993729	1.02353	0.994564	1.0213	1.01897	0.996908	0.979945	1.01893	0.999327
		-10	0.998891	1.00633	1.01133	1.01627	1.00904	1.00417	1.01522	0.976822	1.00815	1.01067	1.00619	1.01421	1.01653	1.0144	0.990454	1.01411	0.995337	1.00779	1.01941	0.997755	0.961915	1.01245	0.997024
		Log [PF05190457] (M)	Ghrelin receptor-WT						D992.60A			R1022.63A
		-5	96.3586	102.53	101.112	102.335	99.4314	98.2337	8.23382	-0.61188	13.0324	108.429	87.9358	105.415
		-6	99.5875	103.796	107.194	112.186	111.448	105.58	4.87481	17.383	5.27706	109.476	111.489	107.22
		-7	81.1113	90.7805	88.9148	113.379	101.677	101.11	10.098	8.62635	5.95718	92.2785	99.5971	103.855
		-8	15.5828	22.6477	13.8666	73.7036	67.8289	67.8222	10.128	35.0027	-4.78296	59.3873	54.4191	75.7708
		-9	5.68472	3.92246	12.2704	2.98265	5.35997	-1.88638	16.9737	12.0663	11.5841	9.64271	7.0665	-6.94675
		-10	-5.58775	5.0336	-4.85891	-2.24913	-23.9301	2.16233	6.59398	13.1115	9.27647	-5.95384	-11.3898	-19.0387
		-11	-13.5031	10.7314	5.64757	9.26393	-13.0401	-3.24289	21.3399	0.539218	5.23187	-8.82366	-1.2514	-9.20798
		-12	-1.2046	-5.03689	6.24149	13.4247	-8.6354	-4.78926	1.13971	-19.1095	17.9698	-9.05789	-1.29285	10.3507
		Log [PF05190457] (M)	Ghrelin receptor-WT						F1193.28A			Q1203.29A			S1233.32A			E1243.33A
		-5	96.3586	102.53	101.112	102.335	99.4314	98.2337	13.8362	-27.2889	-14.5961	97.364	72.7629	82.1534	71.196	87.1578	94.2658	109.066	107.258	107.23
		-6	99.5875	103.796	107.194	112.186	111.448	105.58	35.773	-25.6593	1.15343	106.872	94.1272	86.6353	103.066	94.7723	81.6785	87.374	92.6968	91.9204
		-7	81.1113	90.7805	88.9148	113.379	101.677	101.11	44.6904	10.3285	11.4004	44.055	36.016	31.52	78.6052	53.6387	71.3719	39.7823	41.1865	45.8943
		-8	15.5828	22.6477	13.8666	73.7036	67.8289	67.8222	31.7801	-0.58577	-2.66219	6.55639	-0.68565	-13.483	8.94591	32.6378	6.38012	8.68789	10.878	-7.72089
		-9	5.68472	3.92246	12.2704	2.98265	5.35997	-1.88638	48.2979	-1.98968	-12.6374	21.2649	-3.06086	3.0533	24.59	1.557	15.0107	14.9307	-4.52116	-0.33853
		-10	-5.58775	5.0336	-4.85891	-2.24913	-23.9301	2.16233	9.91737	7.29703	14.7615	6.74567	-2.01254	-22.6162	-4.31322	21.9405	14.1132	9.8986	-1.48844	8.52594
		-11	-13.5031	10.7314	5.64757	9.26393	-13.0401	-3.24289	9.30793	-14.5618	-19.397	-18.7693	-42.0734	-22.8435	9.31935	5.39114	-14.7105	2.47888	-7.44346	-7.03053
		-12	-1.2046	-5.03689	6.24149	13.4247	-8.6354	-4.78926	37.4079	-26.9008	-10.5071	-3.60565	-11.0515	14.6571	-27.6815	-12.893	-13.3848	-6.68762	9.20108	-2.51346
		Log [PF05190457] (M)	Ghrelin receptor-WT						W2766.46A			F2796.51A			R2836.55A
		-5	96.3586	102.53	101.112	102.335	99.4314	98.2337	8.59591	6.22434	-19.1744	24.171	17.7308	31.5104	45.0927	36.2373	56.9497
		-6	99.5875	103.796	107.194	112.186	111.448	105.58	55.8157	4.20622	14.9146	29.6047	35.3976	32.1859	58.3803	79.8234	51.4682
		-7	81.1113	90.7805	88.9148	113.379	101.677	101.11	30.6203	3.97587	-6.08983	12.3474	20.766	7.50439	44.6824	70.4309	67.8954
		-8	15.5828	22.6477	13.8666	73.7036	67.8289	67.8222	77.6438	19.551	6.22423	34.8467	30.8889	17.1766	23.7176	52.7578	55.486
		-9	5.68472	3.92246	12.2704	2.98265	5.35997	-1.88638	9.73906	30.7752	-44.7167	35.7752	36.3612	35.5631	12.7934	-20.5851	39.5812
		-10	-5.58775	5.0336	-4.85891	-2.24913	-23.9301	2.16233	32.7646	-15.5654	11.0754	37.3	22.278	11.6076	-12.8468	-4.07179	0.303799
		-11	-13.5031	10.7314	5.64757	9.26393	-13.0401	-3.24289	39.9257	12.2592	10.6412	42.8991	-17.4243	-23.126	-21.6086	4.20867	-5.22143
		-12	-1.2046	-5.03689	6.24149	13.4247	-8.6354	-4.78926	38.6062	-17.8978	-20.7083	18.3818	-6.40267	-11.9791	-2.25593	1.96972	0.286207
		Log [PF05190457] (M)	Ghrelin receptor-WT						S3087.38A			F3097.38A			F3127.42A
		-5	96.3586	102.53	101.112	102.335	99.4314	98.2337	100.571	90.223	92.2462	103.779	105.195	107.656	69.4179	73.238	71.1804
		-6	99.5875	103.796	107.194	112.186	111.448	105.58	48.9095	46.6237	65.7666	108.669	102.791	95.0593	43.1769	46.3416	45.5352
		-7	81.1113	90.7805	88.9148	113.379	101.677	101.11	1.33563	-3.3529	4.09727	53.5787	59.483	63.6719	37.4623	29.8406	36.7733
		-8	15.5828	22.6477	13.8666	73.7036	67.8289	67.8222	10.643	-18.8547	-3.61894	20.6328	33.3756	25.535	41.1728	37.7153	30.9359
		-9	5.68472	3.92246	12.2704	2.98265	5.35997	-1.88638	-24.895	-15.5836	-16.684	27.5551	11.8334	25.8785	43.2443	42.3669	33.0845
		-10	-5.58775	5.0336	-4.85891	-2.24913	-23.9301	2.16233	4.01945	-14.7684	3.23272	24.444	-0.16308	-5.26035	37.3519	27.347	36.1651
		-11	-13.5031	10.7314	5.64757	9.26393	-13.0401	-3.24289	-17.9333	-20.2261	0.063737	9.86222	13.3163	7.22587	32.5075	21.0521	27.1381
		-12	-1.2046	-5.03689	6.24149	13.4247	-8.6354	-4.78926	6.35295	-4.58357	-1.76938	7.09584	-1.22101	-5.87483	-29.1074	3.42307	25.6844

## Sheet: Figure S7b
Figure S7b
	Constitutive activity of wild-type and mutant ghrelin receptor (%WT)
	ghrelin receptor-WT	S3087.38A	Q1203.29A	S1233.32A	R1022.63A	D992.60A	F3097.39A	E1243.33A	W2766.48A	R2836.55A	F3127.42A	F1193.28A	F2796.51A
	98.9961	99.9714	91.355	143	101.815	84.7782	69.3213	91.6518	11.8541	31.3325	69.1756	80.3327	89.5782
	99.4791	106.149	94.9935	132.979	97.7062	94.2002	73.915	81.1971	18.9799	30.3508	55.2599	100.357	97.5925
	101.525	104.559	82.4305	133.312	91.5445	76.9471	76.4854	88.9052	19.3343	30.7419	45.7371	95.2522	99.3958

## Sheet: Figure S11b
	Figure S11b
		Constitutive activity of wild-type and mutant NTSR1 receptor (%WT)
	NTSR1-WT	F3537.42A	Y3196.51A	Y3196.51F	Y3196.51F-F3537.42A	D1493.33E	D1493.33E+Y3196.51F	D1493.33E+Y3196.51F+F3537.42A
	96.7165	140.87	178.719	194.175	151.036	159.018	144.3	144.131
	95.8399	127.414	171.352	171.721	115.618	133.858	117.94	81.2603
	97.6239	164.77	133.781	166.231	68.8492	134.15	126.629	62.4207
	109.82	163.524	149.683	178.258	95.7938	129.92	138.871	70.8332
